# Supplementary material for: Association between Sleep Timing, Being Overweight and Meal and Snack Consumption in Children and Adolescents in Southern Brazil
Source: Int J Environ Res Public Health. 2023 Sep 21;20(18):6791. doi: 10.3390/ijerph20186791 (PMC10531239; doi:10.3390/ijerph20186791)
Supplement: Supplementary file 1 [file ijerph-20-06791-s001.zip]

Archive with 1 entries (1 files):
- ijerph-2492744-supplementary.pdf
